# Supplementary material for: Racial Differences in Vaginal Fluid Metabolites and Association with Systemic Inflammation Markers among Ovarian Cancer Patients: A Pilot Study
Source: Cancers (Basel). 2024 Mar 23;16(7):1259. doi: 10.3390/cancers16071259 (PMC11011195; doi:10.3390/cancers16071259)
Supplement: Supplementary file 1 [file cancers-16-01259-s001.zip]

Archive with 1 entries (1 files):
- cancers-2897113-supplementary.pdf
